# Supplementary material for: Multi-Omics Analysis of the Prognosis and Biological Function for TRPV Channel Family in Clear Cell Renal Cell Carcinoma
Source: Front Immunol. 2022 Apr 26;13:872170. doi: 10.3389/fimmu.2022.872170 (PMC9086597; doi:10.3389/fimmu.2022.872170)
Supplement: Supplementary file 1 [file DataSheet_1.xlsx]

## Sheet: Sheet1
Dataset Sources	Analysis	Location	Website
GSCA	Expression analysis	Figure 2A; Figure 3A	http://bioinfo.life.hust.edu.cn/GSCA/#/
	ceRNA analysis	Figure 12A
	DNA methylation analysis	Figure 8A
GEPIA	Expression analysis	Figure 2B-G	http://gepia.cancer-pku.cn/
cBioPortal	Genetic alteration analysis	Figure 3A	http://www.cbioportal.org/
GeneMANIA	network analysis	Figure 3B	http://genemania.org/
STRING	network analysis	Figure 3C	https://www.string-db.org
UALCAN	DNA methylation analysis	Figure 8B-E	http://ualcan.path.uab.edu/
TIMER	Survival analysis	Figure 10D	http://timer.cistrome.org/
starBase	ceRNA analysis	Figure 12B	https://starbase.sysu.edu.cn/
