# Supplementary material for: Multi-Omics Analysis of the Prognosis and Biological Function for TRPV Channel Family in Clear Cell Renal Cell Carcinoma
Source: Front Immunol. 2022 Apr 26;13:872170. doi: 10.3389/fimmu.2022.872170 (PMC9086597; doi:10.3389/fimmu.2022.872170)
Supplement: Supplementary file 2 [file DataSheet_2.zip]

Archive with 1 entries (1 files):
- Perl.pl
